# Supplementary material for: [18F]NOS PET Brain Imaging Suggests Elevated Neuroinflammation in Idiopathic Parkinson’s Disease
Source: Cells. 2022 Sep 30;11(19):3081. doi: 10.3390/cells11193081 (PMC9563966; doi:10.3390/cells11193081)
Supplement: Supplementary file 1 [file cells-11-03081-s001.zip]

Archive with 1 entries (1 files):
- cells-1921026-supplementary.pdf
